# Supplementary material for: No Interference of H9 Extract on Trastuzumab Pharmacokinetics in Their Combinations
Source: Int J Mol Sci. 2023 Nov 23;24(23):16677. doi: 10.3390/ijms242316677 (PMC10706748; doi:10.3390/ijms242316677)
Supplement: Supplementary file 1 [file ijms-24-16677-s001.zip]

Archive with 1 entries (1 files):
- ijms-2656246-supplementary.pdf
